# Supplementary material for: Multi-trait selection for drought-tolerant soybean accessions under contrasting water regimes
Source: PLoS One. 2026 Apr 2;21(4):e0344624. doi: 10.1371/journal.pone.0344624 (PMC13046122; doi:10.1371/journal.pone.0344624)
Supplement: S1 File — S1 Fig. Rainfall pattern under water-stressed and well-watered conditions. S2 Fig. Minimum and maximum temperature pattern under water-stress and well-watered conditions. S2 Table: Description of the traits measured to evaluate the soybean accessions under water stress and well-watered conditions. S3 Table: Grain yield under stress and non-stress conditions and various tolerance indices of the screened soybean accessions. S4 Table: Factor loadings, communalities, uniquenesses and predicted genetic values of the selected accessions under water-stressed conditions based on the multi-trait genotype-ideotype distance index (Bold values represent traits with high contribution to each component). S5 Table: Factor loadings, communalities, uniquenesses and predicted genetic values of the selected accessions under well-watered conditions based on the multi-trait genotype-ideotype distance index (Bold values represent traits with high contribution to each component). (ZIP) [file pone.0344624.s001.zip]

Archive with 8 entries (7 files):
- Supporting information/
- Supporting information/S1 Fig.tif
- Supporting information/S1 Table.docx
- Supporting information/S2 Fig.tif
- Supporting information/S2 Table.docx
- Supporting information/S3 Table.docx
- Supporting information/S4 Table.docx
- Supporting information/S5 Table .docx
